# Supplementary material for: Adjuvant Templating Improves On-Target/Off-Target Antibody Ratio Better than Linker Addition for M2-Derived Peptide Amphiphile Micelle Vaccines
Source: Vaccines (Basel). 2025 Apr 17;13(4):422. doi: 10.3390/vaccines13040422 (PMC12031025; doi:10.3390/vaccines13040422)
Supplement: Supplementary file 1 [file vaccines-13-00422-s001.zip]

Archive with 1 entries (1 files):
- vaccines-3529525-supplementary.pdf
